# Supplementary material for: Flash Expansion Threshold in Whirligig Swarms
Source: PLoS One. 2015 Aug 24;10(8):e0136467. doi: 10.1371/journal.pone.0136467 (PMC4547799; doi:10.1371/journal.pone.0136467)
Supplement: S1 Appendix — (XLSX) [file pone.0136467.s001.xlsx]

## Sheet: romey_lamb_data
	Data used for Romey and Lamb Paper.
	Please consult Dr. Romey at following email with specific questions or permission to use: romeywl@potsdam.edu
	Bold faced titles correspond to those that are used in figures 1-6
	Descriptions are below each title.
										fig 4			fig 2+3	fig 5					fig 6
Group	Sex	Sighted_category	Group_actual	Sighted_actual	Blind_actual	Outside	Inside	Area_start	Area_end	Area_change	Position_skitter	Skitter_N	Startle%	FE-development	Week of Experiment	TimeofDay_tested	DaysSinceCapture	Density	FE_longevity
	sex of the sighted indiduals	how many placed into experimental tank	how many in experimental tank joined group	how many sighted joined group	how many sightless joined group	how many total beetles on the outside perimeter	how many on the inside	starting area in cm^2	area of group at peak of FE	difference in area	position of the first beetle/s to startle	number of beetles to startle	percentage of grouped beetles to startle	duration from start to peak of FE	Week of experiment (each week had new beetles)	time of day when beetles were filmed	how many days the beetles had been in the laboratory	number of beetles in a group divided by the starting area of group (cm^2).	duration from the peak of FE till the group contracted
1	Male	1	24	1	23	10	14	28.077	34.952	6.875	Outside	2	8.33333	6	1	Evening	3	0.854792	42
2	Male	1	24	1	23	12	12	75.161	82.671	7.51	Outside	6	25	23	2	Morning	4	0.319315	16
3	Male	1	24	1	23	10	14	36.943	73.602	36.659	Outside	5	20.8333	16	2	Afternoon	5	0.649649	12
4	Male	1	22	1	21	12	10	44.804	66.468	21.664	Outside	6	27.2727	51	3	Morning	3	0.491028	28
5	Male	1	24	1	23	15	9	74.34	192.018	117.678	Outside	7	29.1667	32	3	Evening	3	0.322841	80
6	Male	1	22	1	21	15	7	37.716	105.192	67.476	Outside	7	31.8182	27	3	Afternoon	4	0.583307	14
7	Male	1	24	1	23	14	10	66.624	162.329	95.705	Inside	6	25	56	3	Evening	6	0.360231	6
8	Female	1	22	1	21	15	7	147.852	157.321	9.469	Outside	2	9.09091	130	1	Afternoon	4	0.148797	112
9	Female	1	23	1	22	12	11	78.359	100.688	22.329	Outside	5	21.7391	73	2	Morning	3	0.293521	8
10	Female	1	24	1	23	10	14	139.203	386.177	246.974	Inside	19	79.1667	57	2	Afternoon	4	0.17241	7
11	Female	1	24	1	23	11	13	78.05	109.668	31.618	Outside	3	12.5	69	3	Afternoon	2	0.307495	50
12	Female	1	24	1	23	8	16	71.862	195.152	123.29	Outside	15	62.5	80	3	Evening	3	0.333973	40
13	Female	1	24	1	23	15	9	56.535	188.278	131.743	Inside	6	25	59	3	Afternoon	4	0.424516	68
14	Female	1	24	1	23	11	13	58.956	165.895	106.939	Inside	8	33.3333	56	3	Afternoon	6	0.407083	31
15	Male	2	17	2	15	11	6	155.554	355.326	199.772	Outside	9	52.9412	24	1	Evening	3	0.109287	79
16	Male	2	19	2	17	15	4	126.208	322.948	196.74	Inside	7	36.8421	39	2	Afternoon	3	0.150545	48
17	Male	2	24	2	22	14	10	155.236	234.302	79.066	Inside	10	41.6667	40	2	Afternoon	4	0.154603	21
18	Male	2	20	2	18	14	6	54.064	184.237	130.173	Inside	12	60	71	3	Morning	3	0.369932	69
19	Male	2	23	2	21	16	7	194.788	350.777	155.989	Inside	6	26.087	37	3	Evening	3	0.118077	11
20	Male	2	23	2	21	10	13	49.035	107.179	58.144	Outside	12	52.1739	39	3	Afternoon	4	0.469053	35
21	Male	2	22	2	20	12	10	167.444	349.571	182.127	Outside	16	72.7273	38	3	Evening	6	0.131387	28
22	Female	2	23	2	21	17	6	141.815	323.886	182.071	Outside	19	82.6087	53	2	Evening	2	0.162183	75
23	Female	2	21	2	19	11	10	134.264	238.307	104.043	Inside	15	71.4286	81	2	Morning	4	0.156408	72
24	Female	2	24	2	22	12	12	134.156	206.172	72.016	Outside	13	54.1667	127	2	Afternoon	5	0.178896	13
25	Female	2	24	2	22	11	13	154.38	332.27	177.89	Inside	14	58.3333	73	3	Afternoon	2	0.155461	84
26	Female	2	22	2	20	12	10	56.377	230.029	173.652	Inside	19	86.3636	33	3	Afternoon	3	0.39023	30
27	Female	2	23	2	21	15	8	86.336	108.816	22.48	Outside	4	17.3913	50	3	Afternoon	4	0.266401	14
28	Female	2	22	2	20	13	9	34.947	119.829	84.882	Outside	11	50	61	3	Afternoon	6	0.629525	27
29	Male	4	24	4	20	16	8	109.898	245.041	135.143	Outside	18	75	39	1	Evening	3	0.218384	14
30	Male	4	22	4	18	14	8	307.199	539.598	232.399	Both	19	86.3636	39	2	Afternoon	3	0.0716148	91
31	Male	4	24	4	20	11	13	81.935	301.821	219.886	Outside	19	79.1667	51	2	Afternoon	4	0.292915	32
32	Male	4	23	4	19	10	13	37.052	330.323	293.271	Outside	22	95.6522	137	3	Morning	3	0.620749	177
33	Male	4	24	4	20	11	13	44.658	140.563	95.905	Both	20	83.3333	19	3	Evening	3	0.537418	92
34	Male	4	24	4	20	12	12	121.144	679.383	558.239	Inside	22	91.6667	33	3	Afternoon	4	0.198111	145
35	Male	4	24	4	20	12	12	99.22	426.422	327.202	Outside	23	95.8333	47	3	Evening	6	0.241887	190
36	Female	4	24	4	20	17	7	134.73	365.878	231.148	Both	23	95.8333	31	1	Afternoon	4	0.178134	75
37	Female	4	24	4	20	12	12	170.215	270.386	100.171	Outside	15	62.5	43	2	Morning	4	0.140998	72
38	Female	4	24	4	20	11	13	116.258	283.218	166.96	Both	22	91.6667	26	2	Afternoon	5	0.206437	97
39	Female	4	24	4	20	12	12	209.486	457.705	248.219	Both	9	37.5	48	3	Evening	2	0.114566	44
40	Female	4	23	4	19	11	12	166.781	502.089	335.308	Outside	20	86.9565	26	3	Evening	3	0.137905	198
41	Female	4	24	4	20	13	11	63.879	392.169	328.29	Inside	23	95.8333	71	3	Afternoon	4	0.37571	154
42	Female	4	24	4	20	10	14	109.509	301.049	191.54	Outside	24	100	28	3	Afternoon	6	0.21916	224
43	Male	6	22	6	16	12	10	141.719	585.572	443.853	Outside	20	90.9091	43	1	Evening	3	0.155237	49
44	Male	6	24	6	18	12	12	170.125	587.899	417.774	Outside	21	87.5	49	2	Morning	4	0.141073	154
45	Male	6	24	6	18	14	10	96.267	416.102	319.835	Outside	10	41.6667	49	2	Afternoon	5	0.249307	53
46	Male	6	20	5	15	12	8	87.193	307.463	220.27	Both	18	90	76	3	Evening	2	0.229376	100
47	Male	6	24	6	18	10	13	114.297	433.482	319.185	Inside	23	95.8333	25	3	Afternoon	3	0.209979	471
48	Male	6	22	6	16	9	13	50.415	304.947	254.532	Inside	21	95.4545	65	3	Afternoon	4	0.436378	114
49	Male	6	24	6	18	8	16	56.929	392.61	335.681	Inside	23	95.8333	57	3	Afternoon	6	0.421578	124
50	Female	6	23	6	17	13	10	205.75	766.497	560.747	Both	21	91.3043	70	2	Evening	2	0.111786	136
51	Female	6	23	5	18	16	7	300.55	481.02	180.47	Outside	22	95.6522	33	2	Afternoon	3	0.0765264	255
52	Female	6	24	6	18	14	10	146.624	490.724	344.1	Outside	24	100	57	2	Afternoon	4	0.163684	135
53	Female	6	24	6	18	13	11	92.076	369.736	277.66	Outside	20	83.3333	69	3	Morning	3	0.260654	165
54	Female	6	23	6	17	10	13	103.183	438.798	335.615	Inside	21	91.3043	41	3	Evening	3	0.222905	246
55	Female	6	24	6	18	13	11	65.786	554.061	488.275	Both	24	100	75	3	Afternoon	4	0.364819	570
56	Female	6	24	6	18	14	10	100.165	398.456	298.291	Outside	20	83.3333	77	3	Evening	6	0.239605	145
57	Male	8	23	8	15	11	12	95.01	334.948	239.938	Outside	20	86.9565	64	2	Afternoon	2	0.24208	368
58	Male	8	24	8	16	9	15	244.955	639.247	394.292	Outside	22	91.6667	45	2	Afternoon	3	0.0979772	102
59	Male	8	24	8	16	11	13	184.904	647.044	462.14	Outside	24	100	35	2	Afternoon	5	0.129797	148
60	Male	8	24	8	16	12	12	145.744	331.241	185.497	Outside	21	87.5	45	3	Evening	2	0.164672	53
61	Male	8	23	7	16	12	11	50.329	592.585	542.256	Outside	22	95.6522	43	3	Afternoon	3	0.456993	129
62	Male	8	23	8	15	12	11	102.429	656.076	553.647	Both	23	100	46	3	Afternoon	4	0.224546	384
63	Male	8	24	8	16	12	12	63.148	703	639.852	Both	24	100	69	3	Afternoon	6	0.38006	261
64	Female	8	20	5	15	13	7	176.761	650.228	473.467	Both	20	100	60	2	Afternoon	2	0.113147	158
65	Female	8	24	8	16	14	10	137.681	480.318	342.637	Both	22	91.6667	43	2	Morning	4	0.174316	74
66	Female	8	24	8	16	10	14	159.837	726.055	566.218	Outside	24	100	70	2	Afternoon	4	0.150153	458
67	Female	8	23	8	15	13	10	88.627	349.341	260.714	Outside	22	95.6522	34	3	Morning	3	0.259515	135
68	Female	8	24	8	16	12	12	269.795	624.397	354.602	Outside	23	95.8333	74	3	Evening	3	0.0889564	274
69	Female	8	23	8	15	14	9	190.58	838.839	648.259	Both	23	100	72	3	Afternoon	4	0.120684	369
70	Female	8	24	8	16	13	11	58.664	747.39	688.726	Outside	24	100	77	3	Evening	6	0.40911
71	Male	12	23	11	12	11	12	93.434	656.561	563.127	Both	23	100	36	2	Afternoon	2	0.246163	157
72	Male	12	24	12	12	11	13	141.175	884.342	743.167	Outside	24	100	90	2	Morning	4	0.170002	156
73	Male	12	22	11	11	11	11	321.191	1055.25	734.06	Both	22	100	50	2	Afternoon	5	0.0684951	556
74	Male	12	22	11	11	13	9	209.038	649.978	440.94	Outside	22	100	60	3	Afternoon	2	0.105244	287
75	Male	12	24	12	12	12	12	100.257	725.659	625.402	Both	24	100	73	3	Afternoon	3	0.239385	360
76	Male	12	24	12	12	12	12	162.218	1067.01	904.794	Both	24	100	49	3	Afternoon	4	0.147949	206
77	Male	12	24	12	12	15	9	48.336	795.21	746.874	Outside	24	100	68	3	Afternoon	6	0.496524	541
78	Female	12	24	12	12	11	13	69.391	534.144	464.753	Outside	22	91.6667	61	2	Morning	2	0.345866	93
79	Female	12	23	11	12	11	12	409.586	1195.17	785.585	Outside	22	95.6522	103	2	Afternoon	3	0.0561543	361
80	Female	12	23	11	12	8	15	114.621	662.861	548.24	Both	23	100	33	2	Afternoon	4	0.200661	565
81	Female	12	24	12	12	10	14	133.46	1145.16	1011.7	Outside	24	100	81	3	Morning	3	0.179829	568
82	Female	12	24	12	12	10	14	128.291	1093.28	964.992	Outside	24	100	75	3	Evening	3	0.187075	194
83	Female	12	23	11	12	13	10	106.298	1559.4	1453.1	Both	23	100		3	Afternoon	4	0.216373	425
84	Female	12	24	12	12	9	15	70.411	765.601	695.19	Both	24	100	76	3	Evening	6	0.340856	243
85	Male	24	22	22	0	11	11	236.956	1470.38	1233.42	Both	24	100	179	2	Evening	2	0.0928442	284
86	Male	24	23	23	0	13	10	368.356	1225.29	856.937	Outside	23	100	72	2	Morning	3	0.0624396	132
87	Male	24	23	23	0	15	8	166.144	1894.39	1728.25	Both	23	100	66	2	Afternoon	4	0.138434	170
88	Male	24	24	24	0	12	12	58.93	806.764	747.834	Both	24	100	36	3	Morning	3	0.407263	185
89	Male	24	24	24	0	13	11	84.083	835.582	751.499	Both	24	100	77	3	Evening	3	0.285432	238
90	Male	24	24	24	0	12	12	71.351	949.824	878.473	Both	24	100	82	3	Afternoon	4	0.336365	1042
91	Male	24	24	24	0	12	12	28.35	1624.89	1596.54	Outside	24	100	113	3	Evening	6	0.846561	343
92	Female	24	21	21	0	14	7	478.138	1918.21	1440.07	Both	21	100	60	2	Evening	2	0.0439204	172
93	Female	24	21	21	0	12	9	88.923	937.685	848.762	Outside	21	100	109	2	Morning	4	0.236159	354
94	Female	24	22	22	0	13	9	130.054	996.856	866.802	Both	22	100	85	2	Afternoon	5	0.169161	156
95	Female	24	22	22	0	11	11	116.401	1508.13	1391.73	Outside	22	100	72	3	Afternoon	2	0.189002	306
96	Female	24	24	24	0	12	12	59.314	838.096	778.782	Both	24	100	93	3	Afternoon	3	0.404626	684
97	Female	24	23	23	0	9	14	81.141	1464.31	1383.17	Both	23	100	96	3	Afternoon	4	0.283457	757
98	Female	24	24	24	0	14	10	53.505	1216.6	1163.09	Outside	24	100	55	3	Afternoon	6	0.448556	297
99		0	23	0	23	15	8	101.197	155.578	54.381		0	0		2	Evening	2	0.227279
100		0	24	0	24	8	16	106.665	66.194	-40.471		0	0		2	Afternoon	4	0.225004
101		0	24	0	24	14	10	133.239	179.299	46.06		0	0		3	Afternoon	2	0.180127
102		0	23	0	23	12	11	130.029	66.368	-63.661		0	0		3	Morning	3	0.176884
103		0	23	0	23	14	9	44.229	35.158	-9.071		0	0		3	Afternoon	4	0.520021
104		0	24	0	24	12	12	82.513	102.554	20.041		0	0		3	Afternoon	4	0.290863
105		0	24	0	24	9	15	78.6	57.716	-20.884		0	0		3	Afternoon	6	0.305344
